# Supplementary material for: Beyond Single-Reference Fixed-Node Approximation in Ab Initio Diffusion Monte Carlo Using Antisymmetrized Geminal Power Applied to Systems with Hundreds of Electrons
Source: J Chem Theory Comput. 2024 May 24;20(11):4591–604. doi: 10.1021/acs.jctc.4c00139 (PMC11171267; doi:10.1021/acs.jctc.4c00139)
Supplement: Supplementary file 2 — ct4c00139_si_002.zip [file ct4c00139_si_002.zip]

Archive with 32 entries (31 files):
- geos/
- __MACOSX/._geos
- geos/02Ethylene.xyz
- __MACOSX/geos/._02Ethylene.xyz
- geos/05Naphthalene.xyz
- __MACOSX/geos/._05Naphthalene.xyz
- geos/06Phenanthrene.xyz
- __MACOSX/geos/._06Phenanthrene.xyz
- geos/methane.xyz
- __MACOSX/geos/._methane.xyz
- geos/08Corannulene.xyz
- __MACOSX/geos/._08Corannulene.xyz
- geos/water-methane-far-away.xyz
- __MACOSX/geos/._water-methane-far-away.xyz
- geos/water-methane.xyz
- __MACOSX/geos/._water-methane.xyz
- geos/water.xyz
- __MACOSX/geos/._water.xyz
- geos/01Methane.xyz
- __MACOSX/geos/._01Methane.xyz
- geos/09C60.xyz
- __MACOSX/geos/._09C60.xyz
- geos/ethylene_twisted.xyz
- __MACOSX/geos/._ethylene_twisted.xyz
- geos/07Triphenylene.xyz
- __MACOSX/geos/._07Triphenylene.xyz
- geos/ethylene_planar.xyz
- __MACOSX/geos/._ethylene_planar.xyz
- geos/03Ethane.xyz
- __MACOSX/geos/._03Ethane.xyz
- geos/04Benzene.xyz
- __MACOSX/geos/._04Benzene.xyz
