# Supplementary material for: Beyond Single-Reference Fixed-Node Approximation in Ab Initio Diffusion Monte Carlo Using Antisymmetrized Geminal Power Applied to Systems with Hundreds of Electrons
Source: J Chem Theory Comput. 2024 May 24;20(11):4591–604. doi: 10.1021/acs.jctc.4c00139 (PMC11171267; doi:10.1021/acs.jctc.4c00139)
Supplement: Supplementary file 2 — ct4c00139_si_002.zip [file ct4c00139_si_002.zip › geos/05Naphthalene.xyz]

18

C 0.000000 2.428436 0.707084  
C 0.000000 1.242586 1.399203  
C 0.000000 0.000000 0.715599  
C 0.000000 0.000000 -0.715599  
C 0.000000 1.242586 -1.399203  
C 0.000000 2.428436 -0.707084  
H 0.000000 -1.238703 2.485264  
H 0.000000 3.371950 1.242864  
H 0.000000 1.238703 2.485264  
C 0.000000 -1.242586 1.399203  
C 0.000000 -1.242586 -1.399203  
H 0.000000 1.238703 -2.485264  
H 0.000000 3.371950 -1.242864  
C 0.000000 -2.428436 -0.707084  
C 0.000000 -2.428436 0.707084  
H 0.000000 -1.238703 -2.485264  
H 0.000000 -3.371950 -1.242864  
H 0.000000 -3.371950 1.242864  
