# Supplementary material for: Beyond Single-Reference Fixed-Node Approximation in Ab Initio Diffusion Monte Carlo Using Antisymmetrized Geminal Power Applied to Systems with Hundreds of Electrons
Source: J Chem Theory Comput. 2024 May 24;20(11):4591–604. doi: 10.1021/acs.jctc.4c00139 (PMC11171267; doi:10.1021/acs.jctc.4c00139)
Supplement: Supplementary file 2 — ct4c00139_si_002.zip [file ct4c00139_si_002.zip › geos/06Phenanthrene.xyz]

24

C 0.000000 3.554902 -0.295235  
C 0.000000 2.831833 0.877034  
C 0.000000 1.420228 0.863920  
C 0.000000 0.727436 -0.380460  
C 0.000000 1.498421 -1.563559  
C 0.000000 2.877651 -1.525851  
C 0.000000 0.677938 2.089435  
C 0.000000 -0.727436 -0.380460  
C 0.000000 -1.420228 0.863920  
C 0.000000 -0.677938 2.089435  
C 0.000000 -2.831833 0.877034  
H 0.000000 -3.340246 1.836654  
C 0.000000 -3.554902 -0.295235  
C 0.000000 -2.877651 -1.525851  
C 0.000000 -1.498421 -1.563559  
H 0.000000 1.231352 3.023713  
H 0.000000 4.639432 -0.271084  
H 0.000000 3.340246 1.836654  
H 0.000000 1.005507 -2.528053  
H 0.000000 3.441335 -2.452929  
H 0.000000 -1.231352 3.023713  
H 0.000000 -4.639432 -0.271084  
H 0.000000 -3.441335 -2.452929 
H 0.000000 -1.005507 -2.528053 
