# Supplementary material for: Beyond Single-Reference Fixed-Node Approximation in Ab Initio Diffusion Monte Carlo Using Antisymmetrized Geminal Power Applied to Systems with Hundreds of Electrons
Source: J Chem Theory Comput. 2024 May 24;20(11):4591–604. doi: 10.1021/acs.jctc.4c00139 (PMC11171267; doi:10.1021/acs.jctc.4c00139)
Supplement: Supplementary file 2 — ct4c00139_si_002.zip [file ct4c00139_si_002.zip › geos/methane.xyz]

5

C 8.074716 8.896609 8.452975 
H 8.154933 9.264317 9.473808 
H 8.072329 9.738234 7.763478 
H 8.921481 8.249858 8.232870 
H 7.150122 8.334028 8.341744 
