# Supplementary material for: Beyond Single-Reference Fixed-Node Approximation in Ab Initio Diffusion Monte Carlo Using Antisymmetrized Geminal Power Applied to Systems with Hundreds of Electrons
Source: J Chem Theory Comput. 2024 May 24;20(11):4591–604. doi: 10.1021/acs.jctc.4c00139 (PMC11171267; doi:10.1021/acs.jctc.4c00139)
Supplement: Supplementary file 2 — ct4c00139_si_002.zip [file ct4c00139_si_002.zip › geos/08Corannulene.xyz]

30

C 1.312437 2.985808 -0.248941  
C 2.434107 2.170867 -0.248941  
C -1.312437 2.985808 -0.248941  
C 0.000000 2.485633 0.092352  
C 0.000000 1.203053 0.605999  
C 2.363977 0.768103 0.092352  
C -2.434107 2.170867 -0.248941  
C 3.245237 -0.325536 -0.248941  
C 0.693230 -3.187000 -0.248941 
C -0.693230 -3.187000 -0.248941  
C 1.461018 -2.010919 0.092352  
C 0.707137 -0.973291 0.605999  
C -0.707137 -0.973291 0.605999  
C -1.461018 -2.010919 0.092352  
C -2.816797 -1.644138 -0.248941  
C -3.245237 -0.325536 -0.248941  
C -2.363977 0.768103 0.092352  
C -1.144172 0.371764 0.605999  
C 2.816797 -1.644138 -0.248941  
C 1.144172 0.371764 0.605999  
H -4.250055 -0.110280 -0.601407  
H -3.503187 -2.408901 -0.601407  
H -1.208457 -4.076121 -0.601407  
H 1.208457 -4.076121 -0.601407  
H 3.503187 -2.408901 -0.601407  
H 4.250055 -0.110280 -0.601407  
H 3.373546 2.587338 -0.601407  
H 1.418221 4.007964 -0.601407  
H -1.418221 4.007964 -0.601407  
H -3.373546 2.587338 -0.601407  
