# Supplementary material for: Beyond Single-Reference Fixed-Node Approximation in Ab Initio Diffusion Monte Carlo Using Antisymmetrized Geminal Power Applied to Systems with Hundreds of Electrons
Source: J Chem Theory Comput. 2024 May 24;20(11):4591–604. doi: 10.1021/acs.jctc.4c00139 (PMC11171267; doi:10.1021/acs.jctc.4c00139)
Supplement: Supplementary file 2 — ct4c00139_si_002.zip [file ct4c00139_si_002.zip › geos/water-methane-far-away.xyz]

8

C       15.58354000000001        9.42959800000002        9.70736900000001
H       16.35972400000002       10.13081700000000       10.00665900000000
H       14.66253699999997        9.65943099999998       10.23904000000001
H       15.41394699999998        9.51196199999999        8.63582899999999
H       15.89795200000001        8.41618299999998        9.94794800000000
O        5.00000000000000        6.65576699999999        6.36614799999998
H        5.80708199999998        6.51278800000001        5.87022600000002
H        4.46120600000000        5.88724100000001        6.17422599999999
