# Supplementary material for: Beyond Single-Reference Fixed-Node Approximation in Ab Initio Diffusion Monte Carlo Using Antisymmetrized Geminal Power Applied to Systems with Hundreds of Electrons
Source: J Chem Theory Comput. 2024 May 24;20(11):4591–604. doi: 10.1021/acs.jctc.4c00139 (PMC11171267; doi:10.1021/acs.jctc.4c00139)
Supplement: Supplementary file 2 — ct4c00139_si_002.zip [file ct4c00139_si_002.zip › geos/01Methane.xyz]

5

H 0.630335 0.630335 0.630335  
C 0.000000 0.000000 0.000000  
H -0.630335 -0.630335 0.630335  
H -0.630335 0.630335 -0.630335  
H 0.630335 -0.630335 -0.630335  
