# Supplementary material for: Beyond Single-Reference Fixed-Node Approximation in Ab Initio Diffusion Monte Carlo Using Antisymmetrized Geminal Power Applied to Systems with Hundreds of Electrons
Source: J Chem Theory Comput. 2024 May 24;20(11):4591–604. doi: 10.1021/acs.jctc.4c00139 (PMC11171267; doi:10.1021/acs.jctc.4c00139)
Supplement: Supplementary file 2 — ct4c00139_si_002.zip [file ct4c00139_si_002.zip › geos/09C60.xyz]

60

C        0.725906   -0.999124    3.322588 
C       -0.725906   -0.999124    3.322588 
C       -1.422153   -1.957425    2.590511 
C       -0.696247   -2.956549    1.827248 
C        0.696247   -2.956549    1.827248 
C        1.422153   -1.957425    2.590511 
C        1.174541    0.381631    3.322588 
C        0.000000    1.234985    3.322588 
C       -1.174541    0.381631    3.322588 
C       -2.301092    0.747670    2.590511 
C       -2.596693   -1.575794    1.827248 
C       -1.422153   -3.192411    0.592263 
C       -0.725906   -3.418635   -0.592263 
C        0.725906   -3.418635   -0.592263 
C        1.422153   -3.192411    0.592263 
C        2.596693   -2.339057    0.592263 
C        2.596693   -1.575794    1.827248 
C        3.026998   -0.251454    1.827248 
C        2.301092    0.747670    2.590511 
C        0.000000    2.419511    2.590511 
C        1.174541    2.801142    1.827248 
C        2.301092    1.982655    1.827248 
C        3.026998    1.746794    0.592263 
C        3.475632    0.366039    0.592263 
C        3.475632   -0.366039   -0.592263 
C        3.026998   -1.746794   -0.592263 
C        2.301092   -1.982655   -1.827248 
C        1.174541   -2.801142   -1.827248 
C       -2.596693   -2.339057    0.592263 
C       -1.174541   -0.381631   -3.322588 
C       -2.301092   -0.747670   -2.590511 
C       -3.026998    0.251454   -1.827248 
C       -2.596693    1.575794   -1.827248 
C       -1.422153    1.957425   -2.590511 
C        0.725906    0.999124   -3.322588 
C        1.174541   -0.381631   -3.322588 
C        0.000000   -1.234985   -3.322588 
C        0.000000   -2.419511   -2.590511 
C       -1.174541   -2.801142   -1.827248 
C       -2.301092   -1.982655   -1.827248 
C       -3.475632   -0.366039   -0.592263 
C       -3.475632    0.366039    0.592263 
C       -3.026998    1.746794    0.592263 
C       -2.596693    2.339057   -0.592263 
C       -1.422153    3.192411   -0.592263 
C       -0.696247    2.956549   -1.827248 
C        0.696247    2.956549   -1.827248 
C        1.422153    1.957425   -2.590511 
C        2.301092   -0.747670   -2.590511 
C        3.026998    0.251454   -1.827248 
C        2.596693    1.575794   -1.827248 
C        2.596693    2.339057   -0.592263 
C        1.422153    3.192411   -0.592263 
C        0.725906    3.418635    0.592263 
C       -0.725906    3.418635    0.592263 
C       -1.174541    2.801142    1.827248 
C       -2.301092    1.982655    1.827248 
C       -3.026998   -1.746794   -0.592263 
C       -3.026998   -0.251454    1.827248 
C       -0.725906    0.999124   -3.322588 
