# Supplementary material for: Beyond Single-Reference Fixed-Node Approximation in Ab Initio Diffusion Monte Carlo Using Antisymmetrized Geminal Power Applied to Systems with Hundreds of Electrons
Source: J Chem Theory Comput. 2024 May 24;20(11):4591–604. doi: 10.1021/acs.jctc.4c00139 (PMC11171267; doi:10.1021/acs.jctc.4c00139)
Supplement: Supplementary file 2 — ct4c00139_si_002.zip [file ct4c00139_si_002.zip › geos/ethylene_twisted.xyz]

6

H        0.92266714       0.00000000       1.29597717
H       -0.92266714       0.00000000       1.29597717
C        0.00000000       0.00000000       0.72093920
C        0.00000000       0.00000000      -0.72093920
H        0.00000000      -0.92266714      -1.29597717
H        0.00000000       0.92266714      -1.29597717
