# Supplementary material for: Beyond Single-Reference Fixed-Node Approximation in Ab Initio Diffusion Monte Carlo Using Antisymmetrized Geminal Power Applied to Systems with Hundreds of Electrons
Source: J Chem Theory Comput. 2024 May 24;20(11):4591–604. doi: 10.1021/acs.jctc.4c00139 (PMC11171267; doi:10.1021/acs.jctc.4c00139)
Supplement: Supplementary file 2 — ct4c00139_si_002.zip [file ct4c00139_si_002.zip › geos/07Triphenylene.xyz]

30

C 0.698984 3.695555 0.000000  
C 1.380511 2.495679 0.000000  
C 0.709343 1.254995 0.000000  
C -0.709343 1.254995 0.000000  
C -1.380511 2.495679 0.000000  
C -0.698984 3.695555 0.000000  
C 1.441529 -0.013189 0.000000  
C -1.441529 -0.013189 0.000000  
C -0.732186 -1.241806 0.000000  
C 0.732186 -1.241806 0.000000  
C -1.471066 -2.443397 0.000000  
H -0.953963 -3.393647 0.000000  
C -2.850953 -2.453116 0.000000  
C -3.549937 -1.242440 0.000000  
C -2.851577 -0.052282 0.000000  
H 1.248457 4.630885 0.000000  
H 2.462003 2.522980 0.000000  
H -2.462003 2.522980 0.000000  
H -1.248457 4.630885 0.000000  
H -3.386235 -3.396638 0.000000  
H -4.634692 -1.234246 0.000000  
H -3.415966 0.870667 0.000000  
C 1.471066 -2.443397 0.000000  
C 2.851577 -0.052282 0.000000  
C 2.850953 -2.453116 0.000000  
C 3.549937 -1.242440 0.000000  
H 0.953963 -3.393647 0.000000  
H 3.386235 -3.396638 0.000000  
H 4.634692 -1.234246 0.000000  
H 3.415966 0.870667 0.000000  
