# Supplementary material for: Beyond Single-Reference Fixed-Node Approximation in Ab Initio Diffusion Monte Carlo Using Antisymmetrized Geminal Power Applied to Systems with Hundreds of Electrons
Source: J Chem Theory Comput. 2024 May 24;20(11):4591–604. doi: 10.1021/acs.jctc.4c00139 (PMC11171267; doi:10.1021/acs.jctc.4c00139)
Supplement: Supplementary file 2 — ct4c00139_si_002.zip [file ct4c00139_si_002.zip › geos/ethylene_planar.xyz]

6

H        0.00000000       0.92082515       1.23221051
H        0.00000000      -0.92082515       1.23221051
C        0.00000000       0.00000000       0.66207051
C        0.00000000       0.00000000      -0.66207051
H        0.00000000      -0.92082515      -1.23221051
H        0.00000000       0.92082515      -1.23221051
