# Supplementary material for: Beyond Single-Reference Fixed-Node Approximation in Ab Initio Diffusion Monte Carlo Using Antisymmetrized Geminal Power Applied to Systems with Hundreds of Electrons
Source: J Chem Theory Comput. 2024 May 24;20(11):4591–604. doi: 10.1021/acs.jctc.4c00139 (PMC11171267; doi:10.1021/acs.jctc.4c00139)
Supplement: Supplementary file 2 — ct4c00139_si_002.zip [file ct4c00139_si_002.zip › geos/03Ethane.xyz]

8

C 0.000000 0.000000 0.764497  
C 0.000000 0.000000 -0.764497  
H 0.000000 1.019163 1.164773  
H -0.882621 -0.509581 1.164773  
H 0.882621 -0.509581 1.164773  
H 0.000000 -1.019163 -1.164773  
H -0.882621 0.509581 -1.164773  
H 0.882621 0.509581 -1.164773  
