# Supplementary material for: Beyond Single-Reference Fixed-Node Approximation in Ab Initio Diffusion Monte Carlo Using Antisymmetrized Geminal Power Applied to Systems with Hundreds of Electrons
Source: J Chem Theory Comput. 2024 May 24;20(11):4591–604. doi: 10.1021/acs.jctc.4c00139 (PMC11171267; doi:10.1021/acs.jctc.4c00139)
Supplement: Supplementary file 2 — ct4c00139_si_002.zip [file ct4c00139_si_002.zip › geos/04Benzene.xyz]

12

C 0.000000 1.393231 0.000000  
C 1.206573 0.696615 0.000000  
C 1.206573 -0.696615 0.000000  
C 0.000000 -1.393231 0.000000  
C -1.206573 -0.696615 0.000000  
C -1.206573 0.696615 0.000000  
H 2.146258 1.239143 0.000000  
H 2.146258 -1.239143 0.000000  
H 0.000000 -2.478286 0.000000  
H -2.146258 -1.239143 0.000000  
H -2.146258 1.239143 0.000000  
H 0.000000 2.478286 0.000000 
